# Supplementary material for: Designing Antitrypanosomal and Antileishmanial BODIPY Derivatives: A Computational and In Vitro Assessment
Source: Molecules. 2024 Apr 30;29(9):2072. doi: 10.3390/molecules29092072 (PMC11085077; doi:10.3390/molecules29092072)
Supplement: Supplementary file 1 [file molecules-29-02072-s001.zip]

Archive with 2 entries (2 files):
- Supporting information_Main File.pdf
- Supporting Information_Table S1.xlsx
