# Supplementary material for: Designing Antitrypanosomal and Antileishmanial BODIPY Derivatives: A Computational and In Vitro Assessment
Source: Molecules. 2024 Apr 30;29(9):2072. doi: 10.3390/molecules29092072 (PMC11085077; doi:10.3390/molecules29092072)
Supplement: Supplementary file 1 [file molecules-29-02072-s001.zip › Supporting Information_Table S1.xlsx]

## Sheet: Absolute
Microorganism	Mode of Action	PubChem CID	Ref	SMILES	1a	1b	1c	1d	1e	1f	1g	1h	1i	2a	2b	2c	2d	2e	2f	3a	3b	3c	3d	4c
			1a	C1(C2C(CC([N+]2[B-](N2C1C(CC2C)C)(F)F)C)C)c1ccccc1	0	28	36	43	36	23	29	38	36	47	73	81	90	83	66	45	71	82	95	76
			1b	C1(C2C(CC([N+]2[B-](N2C1C(CC2C)C)(F)F)C)C)c1c2c(c(cc1)N)cccc2	28	0	32	55	36	37	43	50	50	69	47	77	100	81	78	61	45	78	105	72
			1c	C1(C2C(CC([N+]2[B-](N2C1C(CC2C)C)(F)F)C)C)c1c2c(cc3c1cccc3)cccc2	36	32	0	51	40	47	53	60	60	77	73	47	94	83	88	57	61	46	105	40
			1d	C1(C2C(CC([N+]2[B-](N2C1C(CC2C)C)(F)F)C)C)c1ccc(cc1)N(c1ccccc1)c1ccccc1	43	55	51	0	59	62	68	75	75	86	98	94	47	104	103	62	80	97	68	91
			1e	C1(C2C(CC([N+]2[B-](N2C1C(CC2C)C)(F)F)C)C)c1ccc2c(c1)c1c(n2CC)cccc1	36	36	40	59	0	49	55	62	62	79	77	85	104	47	90	67	77	86	109	80
			1f	C1(C2C(CC([N+]2[B-](N2C1C(CC2C)C)(F)F)C)C)c1cccs1	23	37	47	62	49	0	20	39	31	68	82	92	107	94	47	68	82	93	112	87
			1g	C1(C2C(CC([N+]2[B-](N2C1C(CC2C)C)(F)F)C)C)c1nccs1	29	43	53	68	55	20	0	39	33	74	88	98	113	100	65	72	86	99	118	93
			1h	C1(C2C(CC([N+]2[B-](N2C1C(CC2C)C)(F)F)C)C)C1=NC2C(C=C1)C=CC=C2	38	50	60	75	62	39	39	0	42	81	95	105	120	107	82	77	91	102	125	96
			1i	C1(C2C(CC([N+]2[B-](N2C1C(CC2C)C)(F)F)C)C)C1=CC2C(S1)C=CS2	36	50	60	75	62	31	33	42	0	79	93	103	118	105	74	79	93	102	123	96
			2a	C1(C2C(=CC([N+]2[B-](N2C1C(C(C2C)C=O)C)(F)F)C)C)c1ccccc1	47	69	77	86	79	68	74	81	79	0	28	36	43	36	23	62	86	61	48	73
			2b	C1(C2C(=CC([N+]2[B-](N2C1C(C(C2C)C=O)C)(F)F)C)C)c1c2c(c(cc1)N)cccc2	73	47	73	98	77	82	88	95	93	28	0	32	55	36	37	78	62	57	60	69
			2c	C1(C2C(=CC([N+]2[B-](N2C1C(C(C2C)C=O)C)(F)F)C)C)c1c2c(cc3c1cccc3)cccc2	81	77	47	94	85	92	98	105	103	36	32	0	51	40	47	76	76	31	60	43
			2d	C1(C2C(=CC([N+]2[B-](N2C1C(C(C2C)C=O)C)(F)F)C)C)c1ccc(cc1)N(c1ccccc1)c1ccccc1	90	100	94	47	104	107	113	120	118	43	55	51	0	59	62	83	97	78	23	90
			2e	C1(C2C(=CC([N+]2[B-](N2C1C(C(C2C)C=O)C)(F)F)C)C)c1ccc2c(c1)c1c(n2CC)cccc1	83	81	83	104	47	94	100	107	105	36	36	40	59	0	49	86	92	67	62	79
			2f	C1(C2C(=CC([N+]2[B-](N2C1C(C(C2C)C=O)C)(F)F)C)C)c1cccs1	66	78	88	103	90	47	65	82	74	23	37	47	62	49	0	83	97	72	67	84
			3a	C1(C2C(CC([N+]2[B-](N2C1C(C(C2C)c1[nH]c2c(n1)cccc2)C)(F)F)C)C)c1ccccc1	45	61	57	62	67	68	72	77	79	62	78	76	83	86	83	0	28	75	96	69
			3b	C1(C2C(CC([N+]2[B-](N2C1C(C(C2C)c1[nH]c2c(n1)cccc2)C)(F)F)C)C)c1c2c(c(cc1)N)cccc2	71	45	61	80	77	82	86	91	93	86	62	76	97	92	97	28	0	79	106	73
			3c	C1(C2C(C(C([N+]2[B-](N2C1C(C(C2C)C=O)C)(F)F)C)C=O)C)c1c2c(cc3c1cccc3)cccc2	82	78	46	97	86	93	99	102	102	61	57	31	78	67	72	75	79	0	83	30
			3d	C1(C2C(=CC([N+]2[B-](N2C1C(C(C2C)C=O)C)(F)F)C)C)c1ccc(cc1)N(c1ccccc1)c1ccc(cc1)C=O	95	105	105	68	109	112	118	125	123	48	60	60	23	62	67	96	106	83	0	101
			4c	C1(C2C(C(C([N+]2[B-](N2C1C(C(C2C)I)C)(F)F)C)I)C)c1c2c(cc3c1cccc3)cccc2	76	72	40	91	80	87	93	96	96	73	69	43	90	79	84	69	73	30	101	0
L. major	PTR1 Inhibitors	1379615		C1=C(C=C(C(=C1/C=C\2/C(=O)NC(=O)S2)O)Br)Cl	106	114	120	139	122	101	101	118	110	105	113	119	138	121	100	125	133	124	139	124
L. major	PTR1 Inhibitors	5578		COC1=CC(=CC(=C1OC)OC)CC2=CN=C(N=C2N)N	110	114	124	143	124	107	105	120	116	113	117	127	146	127	110	127	131	134	149	128
L. major	PTR1 Inhibitors	118732400		C1=CC2=C(C=C1NCCN3C4=CC(=C(C=C4N=C3C(F)(F)F)Cl)Cl)C(=NC(=N2)N)N	127	129	139	160	135	130	132	141	141	130	132	142	163	138	131	142	144	149	166	143
L. major	PTR1 Inhibitors	314924		C1=CC=C2C(=C1)C=CC=C2NCC3=CN=C4C(=N3)C(=NC(=N4)N)N	110	106	106	133	116	121	123	132	134	111	107	109	136	117	122	117	117	116	139	110
L. major	PTR1 Inhibitors	168294082		C1=CC=C(C=C1)CCNC(=O)C2=CC=C(C=C2)NCC3=CN=C4C(=N3)C(=NC(=N4)N)N	128	130	134	143	140	141	143	152	154	127	129	133	144	139	140	133	133	142	147	138
T. brucei	PTR1 Inhibitors	42627579		C1=CC=C(C=C1)C2=C3C(=CC=C2)N=C(N3CC4=CC(=C(C=C4)Cl)Cl)N	108	110	110	119	116	121	125	132	134	109	111	111	122	117	122	107	107	120	127	114
T. brucei	PTR1 Inhibitors	314924		C1=CC=C2C(=C1)C=CC=C2NCC3=CN=C4C(=N3)C(=NC(=N4)N)N	110	106	106	133	116	121	123	132	134	111	107	109	136	117	122	117	117	116	139	110
T. brucei	PTR1 Inhibitors	168294082		C1=CC=C(C=C1)CCNC(=O)C2=CC=C(C=C2)NCC3=CN=C4C(=N3)C(=NC(=N4)N)N	128	130	134	143	140	141	143	152	154	127	129	133	144	139	140	133	133	142	147	138
T. brucei	PTR1 Inhibitors	887666		C1=CC=C2C(=C1)N=C(N2CC3=CC(=C(C=C3)Cl)Cl)N	94	92	100	119	94	103	107	114	116	95	93	103	122	97	104	99	105	110	125	104
T. brucei	PTR1 Inhibitors	168289524		COC1=CC=C(C=C1)OC2=CC=C(C=C2)CN(CC3=CC=CC=C3)CC4=CN=C5C(=N4)C(=NC(=N5)N)N	144	146	150	145	156	157	159	168	170	145	147	151	148	157	158	149	149	160	147	154
L. major	DHFR-TS Inhibitors	5578		COC1=CC(=CC(=C1OC)OC)CC2=CN=C(N=C2N)N	110	114	124	143	124	107	105	120	116	113	117	127	146	127	110	127	131	134	149	128
L. major	DHFR-TS Inhibitors	168294082		C1=CC=C(C=C1)CCNC(=O)C2=CC=C(C=C2)NCC3=CN=C4C(=N3)C(=NC(=N4)N)N	128	130	134	143	140	141	143	152	154	127	129	133	144	139	140	133	133	142	147	138
L. major	DHFR-TS Inhibitors	328133		C1=CC2=C(C=C1CNC3=CC(=C(C=C3)Cl)Cl)C(=NC(=N2)N)N	112	108	118	139	118	115	117	124	126	113	111	121	142	121	116	121	123	128	145	122
L. major	DHFR-TS Inhibitors	4112		CN(CC1=CN=C2C(=N1)C(=NC(=N2)N)N)C3=CC=C(C=C3)C(=O)NC(CCC(=O)O)C(=O)O	139	139	151	160	151	142	142	153	153	140	140	152	161	152	141	152	156	157	162	155
L. major	DHFR-TS Inhibitors	168280549		COC(=O)C1CCN(CC1)C(=O)CC2=CC=C(C=C2)NCC3=CN=C4C(=N3)C(=NC(=N4)N)N	134	134	146	163	146	137	137	148	148	139	139	151	168	151	140	149	153	156	169	154
T. brucei	DHFR-TS Inhibitors	23629645		CN(CC1=CN=C2C(=N1)C(=NC(=N2)N)N)C3=CC=C(C=C3)C(=O)N4CCC(CC4)C(=O)OC	131	131	143	152	143	134	134	145	145	136	136	148	157	148	137	146	150	153	158	151
T. brucei	DHFR-TS Inhibitors	168297592		CCCOC(=O)C1CCN(CC1)C(=O)C2=CC=C(C=C2)N(C)CC3=CN=C4C(=N3)C(=NC(=N4)N)N	137	137	149	158	147	140	140	151	151	142	142	154	163	152	143	152	156	159	164	157
T. brucei	DHFR-TS Inhibitors	168292048		C1CC(N(C1)C(=O)CC2=CC=C(C=C2)N(CCCO)CC3=CN=C4C(=N3)C(=NC(=N4)N)N)C(=O)N	141	141	153	162	153	144	144	155	155	146	146	158	167	158	147	156	160	163	168	161
T. brucei	DHFR-TS Inhibitors	44137255		C1CN(CCC1C(=O)O)C(=O)C2=CC=C(C=C2)NCC3=CN=C4C(=N3)C(=NC(=N4)N)N	130	130	142	159	142	133	133	144	144	135	135	147	164	147	136	145	149	152	165	150
T. brucei	DHFR-TS Inhibitors	168276801		COC(=O)C1CCN(CC1)C(=O)C2=CN=C(C=C2)SCC3=CN=C4C(=N3)C(=NC(=N4)N)N	133	137	149	166	149	134	134	147	145	138	142	154	171	154	137	152	156	159	172	157
L. major	Glycylpeptide N-tetradecanoyltransferase Inhibitors	137322689		CC1=C(C(=NN1C)C)N(C)S(=O)(=O)C2=C(C=C(C=C2Cl)CCCN3CCN4CCCC4C3)Cl	135	143	149	166	147	132	130	145	141	138	146	152	169	150	135	156	164	159	170	157
L. major	Glycylpeptide N-tetradecanoyltransferase Inhibitors	46984179		CN1CCCC1CCNC2=NC=CC(=N2)C3=CN(N=C3)C4=CC=CC=C4OC	112	116	120	137	120	121	121	132	134	117	121	129	144	127	126	123	135	134	149	128
L. major	Glycylpeptide N-tetradecanoyltransferase Inhibitors	58561127		CC1=C(C(=NN1C)C)N(C)S(=O)(=O)C2=C(C=C(C=C2Cl)CCCN3CCNCC3)Cl	128	136	142	159	140	125	123	138	134	131	139	145	162	143	128	147	155	152	163	150
L. major	Glycylpeptide N-tetradecanoyltransferase Inhibitors	71585284		COC1=CC=CC(=C1)CC2=NOC(=N2)C3=CC=CC=C3OC4CCNCC4	112	116	116	135	120	123	127	134	136	117	121	123	142	125	128	119	129	130	145	124
L. major	Glycylpeptide N-tetradecanoyltransferase Inhibitors	45252778		CN1CCCC1CCNC2=NC=CC(=N2)C3=CN(N=C3)C4=CC(=CC=C4)OC	118	122	124	143	124	121	121	132	134	123	127	133	150	131	126	129	141	138	155	132
T. brucei	Glycylpeptide N-tetradecanoyltransferase Inhibitors	73670805		C1=CC(=CC=C1NC(=O)CC2=CC(=C(C=C2)F)Cl)S(=O)(=O)NC3=NN=CS3	124	126	128	143	130	123	125	136	136	123	125	129	144	129	122	133	139	134	145	132
T. brucei	Glycylpeptide N-tetradecanoyltransferase Inhibitors	53255432		CC1=C(C=C(C=C1)CC(=O)NC2=CC=C(C=C2)S(=O)(=O)NC3=NOC(=C3)C)F	122	124	126	141	128	125	127	134	136	119	121	125	140	125	122	131	135	132	141	130
T. brucei	Glycylpeptide N-tetradecanoyltransferase Inhibitors	1290388		CC1=CC(=NO1)NS(=O)(=O)C2=CC=C(C=C2)NC(=O)CC3=CC=C(C=C3)Cl	124	126	126	137	130	127	129	136	138	121	123	125	136	127	124	131	137	132	137	130
T. brucei	Glycylpeptide N-tetradecanoyltransferase Inhibitors	53255376		CC1=CC(=NO1)NS(=O)(=O)C2=CC=C(C=C2)NC(=O)CC3=CC4=CC=CC=C4C=C3	126	128	120	133	132	135	139	146	148	123	125	117	132	129	132	133	135	126	133	124
T. brucei	Glycylpeptide N-tetradecanoyltransferase Inhibitors	5361		CC1=C(C=C(C=C1)C(=O)NC2=C3C(=CC(=CC3=C(C=C2)S(=O)(=O)O)S(=O)(=O)O)S(=O)(=O)O)NC(=O)C4=CC(=CC=C4)NC(=O)NC5=CC=CC(=C5)C(=O)NC6=C(C=CC(=C6)C(=O)NC7=C8C(=CC(=CC8=C(C=C7)S(=O)(=O)O)S(=O)(=O)O)S(=O)(=O)O)C	275	273	273	278	279	280	286	293	293	272	270	270	275	276	277	284	282	279	274	277
Generic	Cell Membrane Disruptors	3599		CCCCCCCCCCCCCCCCOP(=O)([O-])OCC[N+](C)(C)C	133	147	157	172	155	130	130	145	139	136	150	160	175	158	133	160	174	165	180	161
Generic	Cell Membrane Disruptors	5280965		CC1C=CC=CC=CC=CC=CC=CC=CC(CC2C(C(CC(O2)(CC(CC(C(CCC(CC(CC(=O)OC(C(C1O)C)C)O)O)O)O)O)O)O)C(=O)O)OC3C(C(C(C(O3)C)O)N)O	193	203	209	214	215	194	196	187	197	202	212	218	225	224	203	212	222	217	228	215
Generic	Cell Membrane Disruptors	5510		CC1=CC(=CC=C1)N(C)C(=S)OC2=CC3=CC=CC=C3C=C2	99	103	93	106	109	110	116	123	123	98	102	94	107	110	109	108	114	103	112	97
Generic	Cell Membrane Disruptors	2733526		CCC(=C(C1=CC=CC=C1)C2=CC=C(C=C2)OCCN(C)C)C3=CC=CC=C3	113	119	115	102	125	126	132	139	139	114	122	118	107	128	127	114	126	125	124	119

## Sheet: Normalized
Microorganism	Mode of Action	PubChem CID	Ref	SMILES	1a	1b	1c	1d	1e	1f	1g	1h	1i	2a	2b	2c	2d	2e	2f	3a	3b	3c	3d	4c	Average to Refs.	Class Average
			1a	C1(C2C(CC([N+]2[B-](N2C1C(CC2C)C)(F)F)C)C)c1ccccc1	0	0.224	0.288	0.344	0.288	0.184	0.232	0.304	0.288	0.376	0.584	0.648	0.72	0.664	0.528	0.36	0.568	0.656	0.76	0.608	0.4312	0.53752
			1b	C1(C2C(CC([N+]2[B-](N2C1C(CC2C)C)(F)F)C)C)c1c2c(c(cc1)N)cccc2	0.224	0	0.256	0.44	0.288	0.296	0.344	0.4	0.4	0.552	0.376	0.616	0.8	0.648	0.624	0.488	0.36	0.624	0.84	0.576	0.4576
			1c	C1(C2C(CC([N+]2[B-](N2C1C(CC2C)C)(F)F)C)C)c1c2c(cc3c1cccc3)cccc2	0.288	0.256	0	0.408	0.32	0.376	0.424	0.48	0.48	0.616	0.584	0.376	0.752	0.664	0.704	0.456	0.488	0.368	0.84	0.32	0.46
			1d	C1(C2C(CC([N+]2[B-](N2C1C(CC2C)C)(F)F)C)C)c1ccc(cc1)N(c1ccccc1)c1ccccc1	0.344	0.44	0.408	0	0.472	0.496	0.544	0.6	0.6	0.688	0.784	0.752	0.376	0.832	0.824	0.496	0.64	0.776	0.544	0.728	0.5672
			1e	C1(C2C(CC([N+]2[B-](N2C1C(CC2C)C)(F)F)C)C)c1ccc2c(c1)c1c(n2CC)cccc1	0.288	0.288	0.32	0.472	0	0.392	0.44	0.496	0.496	0.632	0.616	0.68	0.832	0.376	0.72	0.536	0.616	0.688	0.872	0.64	0.52
			1f	C1(C2C(CC([N+]2[B-](N2C1C(CC2C)C)(F)F)C)C)c1cccs1	0.184	0.296	0.376	0.496	0.392	0	0.16	0.312	0.248	0.544	0.656	0.736	0.856	0.752	0.376	0.544	0.656	0.744	0.896	0.696	0.496
			1g	C1(C2C(CC([N+]2[B-](N2C1C(CC2C)C)(F)F)C)C)c1nccs1	0.232	0.344	0.424	0.544	0.44	0.16	0	0.312	0.264	0.592	0.704	0.784	0.904	0.8	0.52	0.576	0.688	0.792	0.944	0.744	0.5384
			1h	C1(C2C(CC([N+]2[B-](N2C1C(CC2C)C)(F)F)C)C)C1=NC2C(C=C1)C=CC=C2	0.304	0.4	0.48	0.6	0.496	0.312	0.312	0	0.336	0.648	0.76	0.84	0.96	0.856	0.656	0.616	0.728	0.816	1	0.768	0.5944
			1i	C1(C2C(CC([N+]2[B-](N2C1C(CC2C)C)(F)F)C)C)C1=CC2C(S1)C=CS2	0.288	0.4	0.48	0.6	0.496	0.248	0.264	0.336	0	0.632	0.744	0.824	0.944	0.84	0.592	0.632	0.744	0.816	0.984	0.768	0.5816
			2a	C1(C2C(=CC([N+]2[B-](N2C1C(C(C2C)C=O)C)(F)F)C)C)c1ccccc1	0.376	0.552	0.616	0.688	0.632	0.544	0.592	0.648	0.632	0	0.224	0.288	0.344	0.288	0.184	0.496	0.688	0.488	0.384	0.584	0.4624
			2b	C1(C2C(=CC([N+]2[B-](N2C1C(C(C2C)C=O)C)(F)F)C)C)c1c2c(c(cc1)N)cccc2	0.584	0.376	0.584	0.784	0.616	0.656	0.704	0.76	0.744	0.224	0	0.256	0.44	0.288	0.296	0.624	0.496	0.456	0.48	0.552	0.496
			2c	C1(C2C(=CC([N+]2[B-](N2C1C(C(C2C)C=O)C)(F)F)C)C)c1c2c(cc3c1cccc3)cccc2	0.648	0.616	0.376	0.752	0.68	0.736	0.784	0.84	0.824	0.288	0.256	0	0.408	0.32	0.376	0.608	0.608	0.248	0.48	0.344	0.5096
			2d	C1(C2C(=CC([N+]2[B-](N2C1C(C(C2C)C=O)C)(F)F)C)C)c1ccc(cc1)N(c1ccccc1)c1ccccc1	0.72	0.8	0.752	0.376	0.832	0.856	0.904	0.96	0.944	0.344	0.44	0.408	0	0.472	0.496	0.664	0.776	0.624	0.184	0.72	0.6136
			2e	C1(C2C(=CC([N+]2[B-](N2C1C(C(C2C)C=O)C)(F)F)C)C)c1ccc2c(c1)c1c(n2CC)cccc1	0.664	0.648	0.664	0.832	0.376	0.752	0.8	0.856	0.84	0.288	0.288	0.32	0.472	0	0.392	0.688	0.736	0.536	0.496	0.632	0.564
			2f	C1(C2C(=CC([N+]2[B-](N2C1C(C(C2C)C=O)C)(F)F)C)C)c1cccs1	0.528	0.624	0.704	0.824	0.72	0.376	0.52	0.656	0.592	0.184	0.296	0.376	0.496	0.392	0	0.664	0.776	0.576	0.536	0.672	0.5256
			3a	C1(C2C(CC([N+]2[B-](N2C1C(C(C2C)c1[nH]c2c(n1)cccc2)C)(F)F)C)C)c1ccccc1	0.36	0.488	0.456	0.496	0.536	0.544	0.576	0.616	0.632	0.496	0.624	0.608	0.664	0.688	0.664	0	0.224	0.6	0.768	0.552	0.5296
			3b	C1(C2C(CC([N+]2[B-](N2C1C(C(C2C)c1[nH]c2c(n1)cccc2)C)(F)F)C)C)c1c2c(c(cc1)N)cccc2	0.568	0.36	0.488	0.64	0.616	0.656	0.688	0.728	0.744	0.688	0.496	0.608	0.776	0.736	0.776	0.224	0	0.632	0.848	0.584	0.5928
			3c	C1(C2C(C(C([N+]2[B-](N2C1C(C(C2C)C=O)C)(F)F)C)C=O)C)c1c2c(cc3c1cccc3)cccc2	0.656	0.624	0.368	0.776	0.688	0.744	0.792	0.816	0.816	0.488	0.456	0.248	0.624	0.536	0.576	0.6	0.632	0	0.664	0.24	0.5672
			3d	C1(C2C(=CC([N+]2[B-](N2C1C(C(C2C)C=O)C)(F)F)C)C)c1ccc(cc1)N(c1ccccc1)c1ccc(cc1)C=O	0.76	0.84	0.84	0.544	0.872	0.896	0.944	1	0.984	0.384	0.48	0.48	0.184	0.496	0.536	0.768	0.848	0.664	0	0.808	0.6664
			4c	C1(C2C(C(C([N+]2[B-](N2C1C(C(C2C)I)C)(F)F)C)I)C)c1c2c(cc3c1cccc3)cccc2	0.608	0.576	0.32	0.728	0.64	0.696	0.744	0.768	0.768	0.584	0.552	0.344	0.72	0.632	0.672	0.552	0.584	0.24	0.808	0	0.5768
L. major	PTR1 Inhibitors	1379615		C1=C(C=C(C(=C1/C=C\2/C(=O)NC(=O)S2)O)Br)Cl	0.848	0.912	0.96	1.112	0.976	0.808	0.808	0.944	0.88	0.84	0.904	0.952	1.104	0.968	0.8	1	1.064	0.992	1.112	0.992	0.9488	1.0184
L. major	PTR1 Inhibitors	5578		COC1=CC(=CC(=C1OC)OC)CC2=CN=C(N=C2N)N	0.88	0.912	0.992	1.144	0.992	0.856	0.84	0.96	0.928	0.904	0.936	1.016	1.168	1.016	0.88	1.016	1.048	1.072	1.192	1.024	0.9888
L. major	PTR1 Inhibitors	118732400		C1=CC2=C(C=C1NCCN3C4=CC(=C(C=C4N=C3C(F)(F)F)Cl)Cl)C(=NC(=N2)N)N	1.016	1.032	1.112	1.28	1.08	1.04	1.056	1.128	1.128	1.04	1.056	1.136	1.304	1.104	1.048	1.136	1.152	1.192	1.328	1.144	1.1256
L. major	PTR1 Inhibitors	314924		C1=CC=C2C(=C1)C=CC=C2NCC3=CN=C4C(=N3)C(=NC(=N4)N)N	0.88	0.848	0.848	1.064	0.928	0.968	0.984	1.056	1.072	0.888	0.856	0.872	1.088	0.936	0.976	0.936	0.936	0.928	1.112	0.88	0.9528
L. major	PTR1 Inhibitors	168294082		C1=CC=C(C=C1)CCNC(=O)C2=CC=C(C=C2)NCC3=CN=C4C(=N3)C(=NC(=N4)N)N	1.024	1.04	1.072	1.144	1.12	1.128	1.144	1.216	1.232	1.016	1.032	1.064	1.152	1.112	1.12	1.064	1.064	1.136	1.176	1.104	1.108
T. brucei	PTR1 Inhibitors	42627579		C1=CC=C(C=C1)C2=C3C(=CC=C2)N=C(N3CC4=CC(=C(C=C4)Cl)Cl)N	0.864	0.88	0.88	0.952	0.928	0.968	1	1.056	1.072	0.872	0.888	0.888	0.976	0.936	0.976	0.856	0.856	0.96	1.016	0.912	0.9368
T. brucei	PTR1 Inhibitors	314924		C1=CC=C2C(=C1)C=CC=C2NCC3=CN=C4C(=N3)C(=NC(=N4)N)N	0.88	0.848	0.848	1.064	0.928	0.968	0.984	1.056	1.072	0.888	0.856	0.872	1.088	0.936	0.976	0.936	0.936	0.928	1.112	0.88	0.9528
T. brucei	PTR1 Inhibitors	168294082		C1=CC=C(C=C1)CCNC(=O)C2=CC=C(C=C2)NCC3=CN=C4C(=N3)C(=NC(=N4)N)N	1.024	1.04	1.072	1.144	1.12	1.128	1.144	1.216	1.232	1.016	1.032	1.064	1.152	1.112	1.12	1.064	1.064	1.136	1.176	1.104	1.108
T. brucei	PTR1 Inhibitors	887666		C1=CC=C2C(=C1)N=C(N2CC3=CC(=C(C=C3)Cl)Cl)N	0.752	0.736	0.8	0.952	0.752	0.824	0.856	0.912	0.928	0.76	0.744	0.824	0.976	0.776	0.832	0.792	0.84	0.88	1	0.832	0.8384
T. brucei	PTR1 Inhibitors	168289524		COC1=CC=C(C=C1)OC2=CC=C(C=C2)CN(CC3=CC=CC=C3)CC4=CN=C5C(=N4)C(=NC(=N5)N)N	1.152	1.168	1.2	1.16	1.248	1.256	1.272	1.344	1.36	1.16	1.176	1.208	1.184	1.256	1.264	1.192	1.192	1.28	1.176	1.232	1.224
L. major	DHFR-TS Inhibitors	5578		COC1=CC(=CC(=C1OC)OC)CC2=CN=C(N=C2N)N	0.88	0.912	0.992	1.144	0.992	0.856	0.84	0.96	0.928	0.904	0.936	1.016	1.168	1.016	0.88	1.016	1.048	1.072	1.192	1.024	0.9888	1.1384
L. major	DHFR-TS Inhibitors	168294082		C1=CC=C(C=C1)CCNC(=O)C2=CC=C(C=C2)NCC3=CN=C4C(=N3)C(=NC(=N4)N)N	1.024	1.04	1.072	1.144	1.12	1.128	1.144	1.216	1.232	1.016	1.032	1.064	1.152	1.112	1.12	1.064	1.064	1.136	1.176	1.104	1.108
L. major	DHFR-TS Inhibitors	328133		C1=CC2=C(C=C1CNC3=CC(=C(C=C3)Cl)Cl)C(=NC(=N2)N)N	0.896	0.864	0.944	1.112	0.944	0.92	0.936	0.992	1.008	0.904	0.888	0.968	1.136	0.968	0.928	0.968	0.984	1.024	1.16	0.976	0.976
L. major	DHFR-TS Inhibitors	4112		CN(CC1=CN=C2C(=N1)C(=NC(=N2)N)N)C3=CC=C(C=C3)C(=O)NC(CCC(=O)O)C(=O)O	1.112	1.112	1.208	1.28	1.208	1.136	1.136	1.224	1.224	1.12	1.12	1.216	1.288	1.216	1.128	1.216	1.248	1.256	1.296	1.24	1.1992
L. major	DHFR-TS Inhibitors	168280549		COC(=O)C1CCN(CC1)C(=O)CC2=CC=C(C=C2)NCC3=CN=C4C(=N3)C(=NC(=N4)N)N	1.072	1.072	1.168	1.304	1.168	1.096	1.096	1.184	1.184	1.112	1.112	1.208	1.344	1.208	1.12	1.192	1.224	1.248	1.352	1.232	1.1848
T. brucei	DHFR-TS Inhibitors	23629645		CN(CC1=CN=C2C(=N1)C(=NC(=N2)N)N)C3=CC=C(C=C3)C(=O)N4CCC(CC4)C(=O)OC	1.048	1.048	1.144	1.216	1.144	1.072	1.072	1.16	1.16	1.088	1.088	1.184	1.256	1.184	1.096	1.168	1.2	1.224	1.264	1.208	1.1512
T. brucei	DHFR-TS Inhibitors	168297592		CCCOC(=O)C1CCN(CC1)C(=O)C2=CC=C(C=C2)N(C)CC3=CN=C4C(=N3)C(=NC(=N4)N)N	1.096	1.096	1.192	1.264	1.176	1.12	1.12	1.208	1.208	1.136	1.136	1.232	1.304	1.216	1.144	1.216	1.248	1.272	1.312	1.256	1.1976
T. brucei	DHFR-TS Inhibitors	168292048		C1CC(N(C1)C(=O)CC2=CC=C(C=C2)N(CCCO)CC3=CN=C4C(=N3)C(=NC(=N4)N)N)C(=O)N	1.128	1.128	1.224	1.296	1.224	1.152	1.152	1.24	1.24	1.168	1.168	1.264	1.336	1.264	1.176	1.248	1.28	1.304	1.344	1.288	1.2312
T. brucei	DHFR-TS Inhibitors	44137255		C1CN(CCC1C(=O)O)C(=O)C2=CC=C(C=C2)NCC3=CN=C4C(=N3)C(=NC(=N4)N)N	1.04	1.04	1.136	1.272	1.136	1.064	1.064	1.152	1.152	1.08	1.08	1.176	1.312	1.176	1.088	1.16	1.192	1.216	1.32	1.2	1.1528
T. brucei	DHFR-TS Inhibitors	168276801		COC(=O)C1CCN(CC1)C(=O)C2=CN=C(C=C2)SCC3=CN=C4C(=N3)C(=NC(=N4)N)N	1.064	1.096	1.192	1.328	1.192	1.072	1.072	1.176	1.16	1.104	1.136	1.232	1.368	1.232	1.096	1.216	1.248	1.272	1.376	1.256	1.1944
L. major	Glycylpeptide N-tetradecanoyltransferase Inhibitors	137322689		CC1=C(C(=NN1C)C)N(C)S(=O)(=O)C2=C(C=C(C=C2Cl)CCCN3CCN4CCCC4C3)Cl	1.08	1.144	1.192	1.328	1.176	1.056	1.04	1.16	1.128	1.104	1.168	1.216	1.352	1.2	1.08	1.248	1.312	1.272	1.36	1.256	1.1936	1.18016
L. major	Glycylpeptide N-tetradecanoyltransferase Inhibitors	46984179		CN1CCCC1CCNC2=NC=CC(=N2)C3=CN(N=C3)C4=CC=CC=C4OC	0.896	0.928	0.96	1.096	0.96	0.968	0.968	1.056	1.072	0.936	0.968	1.032	1.152	1.016	1.008	0.984	1.08	1.072	1.192	1.024	1.0184
L. major	Glycylpeptide N-tetradecanoyltransferase Inhibitors	58561127		CC1=C(C(=NN1C)C)N(C)S(=O)(=O)C2=C(C=C(C=C2Cl)CCCN3CCNCC3)Cl	1.024	1.088	1.136	1.272	1.12	1	0.984	1.104	1.072	1.048	1.112	1.16	1.296	1.144	1.024	1.176	1.24	1.216	1.304	1.2	1.136
L. major	Glycylpeptide N-tetradecanoyltransferase Inhibitors	71585284		COC1=CC=CC(=C1)CC2=NOC(=N2)C3=CC=CC=C3OC4CCNCC4	0.896	0.928	0.928	1.08	0.96	0.984	1.016	1.072	1.088	0.936	0.968	0.984	1.136	1	1.024	0.952	1.032	1.04	1.16	0.992	1.0088
L. major	Glycylpeptide N-tetradecanoyltransferase Inhibitors	45252778		CN1CCCC1CCNC2=NC=CC(=N2)C3=CN(N=C3)C4=CC(=CC=C4)OC	0.944	0.976	0.992	1.144	0.992	0.968	0.968	1.056	1.072	0.984	1.016	1.064	1.2	1.048	1.008	1.032	1.128	1.104	1.24	1.056	1.0496
T. brucei	Glycylpeptide N-tetradecanoyltransferase Inhibitors	73670805		C1=CC(=CC=C1NC(=O)CC2=CC(=C(C=C2)F)Cl)S(=O)(=O)NC3=NN=CS3	0.992	1.008	1.024	1.144	1.04	0.984	1	1.088	1.088	0.984	1	1.032	1.152	1.032	0.976	1.064	1.112	1.072	1.16	1.056	1.0504
T. brucei	Glycylpeptide N-tetradecanoyltransferase Inhibitors	53255432		CC1=C(C=C(C=C1)CC(=O)NC2=CC=C(C=C2)S(=O)(=O)NC3=NOC(=C3)C)F	0.976	0.992	1.008	1.128	1.024	1	1.016	1.072	1.088	0.952	0.968	1	1.12	1	0.976	1.048	1.08	1.056	1.128	1.04	1.0336
T. brucei	Glycylpeptide N-tetradecanoyltransferase Inhibitors	1290388		CC1=CC(=NO1)NS(=O)(=O)C2=CC=C(C=C2)NC(=O)CC3=CC=C(C=C3)Cl	0.992	1.008	1.008	1.096	1.04	1.016	1.032	1.088	1.104	0.968	0.984	1	1.088	1.016	0.992	1.048	1.096	1.056	1.096	1.04	1.0384
T. brucei	Glycylpeptide N-tetradecanoyltransferase Inhibitors	53255376		CC1=CC(=NO1)NS(=O)(=O)C2=CC=C(C=C2)NC(=O)CC3=CC4=CC=CC=C4C=C3	1.008	1.024	0.96	1.064	1.056	1.08	1.112	1.168	1.184	0.984	1	0.936	1.056	1.032	1.056	1.064	1.08	1.008	1.064	0.992	1.0464
T. brucei	Glycylpeptide N-tetradecanoyltransferase Inhibitors	5361		CC1=C(C=C(C=C1)C(=O)NC2=C3C(=CC(=CC3=C(C=C2)S(=O)(=O)O)S(=O)(=O)O)S(=O)(=O)O)NC(=O)C4=CC(=CC=C4)NC(=O)NC5=CC=CC(=C5)C(=O)NC6=C(C=CC(=C6)C(=O)NC7=C8C(=CC(=CC8=C(C=C7)S(=O)(=O)O)S(=O)(=O)O)S(=O)(=O)O)C	2.2	2.184	2.184	2.224	2.232	2.24	2.288	2.344	2.344	2.176	2.16	2.16	2.2	2.208	2.216	2.272	2.256	2.232	2.192	2.216	2.2264
Generic	Cell Membrane Disruptors	3599		CCCCCCCCCCCCCCCCOP(=O)([O-])OCC[N+](C)(C)C	1.064	1.176	1.256	1.376	1.24	1.04	1.04	1.16	1.112	1.088	1.2	1.28	1.4	1.264	1.064	1.28	1.392	1.32	1.44	1.288	1.224	1.1816
Generic	Cell Membrane Disruptors	5280965		CC1C=CC=CC=CC=CC=CC=CC=CC(CC2C(C(CC(O2)(CC(CC(C(CCC(CC(CC(=O)OC(C(C1O)C)C)O)O)O)O)O)O)O)C(=O)O)OC3C(C(C(C(O3)C)O)N)O	1.544	1.624	1.672	1.712	1.72	1.552	1.568	1.496	1.576	1.616	1.696	1.744	1.8	1.792	1.624	1.696	1.776	1.736	1.824	1.72	1.6744
Generic	Cell Membrane Disruptors	5510		CC1=CC(=CC=C1)N(C)C(=S)OC2=CC3=CC=CC=C3C=C2	0.792	0.824	0.744	0.848	0.872	0.88	0.928	0.984	0.984	0.784	0.816	0.752	0.856	0.88	0.872	0.864	0.912	0.824	0.896	0.776	0.8544
Generic	Cell Membrane Disruptors	2733526		CCC(=C(C1=CC=CC=C1)C2=CC=C(C=C2)OCCN(C)C)C3=CC=CC=C3	0.904	0.952	0.92	0.816	1	1.008	1.056	1.112	1.112	0.912	0.976	0.944	0.856	1.024	1.016	0.912	1.008	1	0.992	0.952	0.9736
